# Supplementary material for: A Flower-like In2O3 Catalyst Derived via Metal–Organic Frameworks for Photocatalytic Applications
Source: Int J Mol Sci. 2022 Apr 15;23(8):4398. doi: 10.3390/ijms23084398 (PMC9028932; doi:10.3390/ijms23084398)
Supplement: Supplementary file 1 [file ijms-23-04398-s001.zip]

Archive with 1 entries (1 files):
- ijms-1659617-supplementary.pdf
